# Supplementary material for: SNORD116 and growth hormone therapy impact IGFBP7 in Prader–Willi syndrome
Source: Genet Med. 2021 May 26;23(9):1664–72. doi: 10.1038/s41436-021-01185-y (PMC8460435; doi:10.1038/s41436-021-01185-y)
Supplement: Supplementary file 2 — Supplementary Table [file 41436_2021_1185_MOESM2_ESM.xlsx]

## Sheet: PWS
Number	Sex	Diagnosis	Age_0	Age_12	Height_0	Height_12	Height (SDS)_0	Height (SDS)_12	BMI Z-score_0	BMI Z-score_12	FM (%)_0	FM (%)_12	LM (%)_0	LM (%)_12	IGF1_0	IGF1_12	IGF1 (SDS)_0	IGF1 (SDS)_12	IGFBP3_0	IGFBP3_12	IGFBP3 (SDS)_0	IGFBP3 (SDS)_12	IGFBP7 (ng/ml)_0	IGFBP7 (ng/ml)_12
1 PWS	2	Disomy	0.925394	1.93018	0.68	0.77	-1.45833	-2.09677	-1.58	-2.37	missing	missing	missing	missing	7.2	25.5	-0.81	0.9	missing	1874	missing	-1.28	767.333	missing
2 PWS	1	Deletion	0.859685	1.90828	0.68	0.825	-1.73913	-0.517241	-1.77	-1.9	missing	missing	missing	missing	16.7	128.9	-1.88	1	1766	4026	-1.1	1.52	1230.87	669.95
3 PWS	1	MA	1.24298	2.23135	0.72	0.87	-1.8	-0.0666667	0.15	-0.96	missing	missing	missing	missing	34.1	209.3	-1.14	2.11	2091	4410	-0.75	1.85	781.45	missing
4 PWS	1	Disomy	1.46749	2.54073	0.78	0.94	-0.592593	1.1875	-3.34	-0.66	missing	missing	missing	missing	51	183.6	-0.61	1.69	1878	3671	-1.16	0.91	1109.18	1029.77
5 PWS	1	Deletion	2.52977	3.56468	0.92	1.05	0.5625	1.91892	-1.19	1.04	28.6	14.3	71.2	82.3	137.6	407.7	1	3.76	3387	5254	0.58	2.26	265.883	97.95
6 PWS	2	Deletion	1.14168	2.13826	0.69	0.825	-1.88	-0.83871	-0.3	0.01	missing	missing	missing	missing	26.1	170.1	-1.54	2	1862	3630	-1.03	0.91	1128.03	698
7 PWS	1	Disomy	1.5989	2.61465	0.83	0.97	0.571429	1.90625	-0.17	2.19	46.9	42.6	44.1	54.7	42.3	307.1	-0.9	3.13	2667	5151	0	2.54	1028.22	577.5
8 PWS	1	Disomy	4.07392	5.20465	0.93	1.04	-2.12821	-1.11628	1.19	0.94	missing	missing	missing	missing	90.6	198.4	-0.16	1.36	2892	3314	-0.49	-0.29	1021.73	518.45
9 PWS	1	Deletion	1.58795	2.6037	0.805	0.95	-0.321429	1.28125	-3.18	-1.46	missing	missing	missing	missing	33.9	162.9	-1.21	1.4	2022	3645	-0.94	0.88	1098.52	730.5
10 PWS	1	Disomy	2.27789	3.65777	0.82	0.94	-1.93548	-1.21622	-0.43	-1.02	27.3	11.2	72.65	86.4	44.8	165.5	-0.99	1.15	2456	3857	-0.55	0.71	1061.18	missing
11 PWS	1	Disomy	1.30595	2.20123	0.74	0.85	-1.38462	-0.733333	0.67	2.03	missing	missing	missing	missing	26.1	235.7	-1.49	2.43	1389	4087	-1.91	1.49	1033.57	244.3
12 PWS	2	Disomy	7.78645	8.81588	1.1	1.165	-2.65957	-2.36735	0.85	0.41	32.9	13.3	66.85	81.2	102.5	232.5	-0.73	2.43	3565	4312	-0.56	1.04	606.304	445.857
13 PWS	2	Deletion	1.03765	2.07255	0.68	0.82	-1.84	-0.741935	-0.75	0.86	30.4	13.1	68.9	79.8	26.2	290	-1.53	1.53	2034	4341	-0.77	0.11	223.071	missing
14 PWS	1	Disomy	1.35797	2.49144	0.74	0.85	-1.76923	-1.40625	-2.24	-1.56	33.2	10.4	66.75	89.6	22.8	48.5	-1.65	-0.36	1610	2562	-1.51	-0.43	156.554	146.625
15 PWS	1	Disomy	1.08966	2.08624	0.725	0.87	-1.20833	0.2	-0.73	-1.84	24.65	12.5	73.68	84.2	54.4	143	-0.36	0.77	2603	3126	0.1	0.29	155.214	96.3036
16 PWS	2	Deletion	4.07392	2.6475	0.79	0.92	-0.6	0.78125	0.55	2.48	missing	missing	missing	missing	90.6	207.1	-0.15	1.32	2892	3692	-0.49	0.6	507.411	181.089
17 PWS	2	Deletion	1.24025	2.29706	0.69	0.83	-2.23077	-1.19355	-2.07	0.02	31.2	12.2	68.62	85.7	28.6	69.2	-1.41	-0.08	1485	2709	-1.62	-0.28	183.357	74.5357
18 PWS	2	Disomy	2.44764	3.57563	0.835	0.955	-1.4375	-0.257143	-0.3	-1.2	31.2	10.8	68.7	86.8	75	116.2	-0.02	0.77	2561	2889	-0.52	0.12	missing	96.3036
19 PWS	2	Disomy	1.15264	2.20945	0.72	0.84	-0.68	-0.612903	-1.04	-0.13	35.4	13.5	64.55	84.57	10.6	72.6	-2.58	-0.08	1237	2202	-2.03	-0.99	missing	74.5357
20 PWS	1	Deletion	3.42779	4.43532	0.937	1.045	-0.972973	0.15	-1.17	-0.93	missing	missing	missing	missing	86.8	302	-0.15	2.6	3036	4225	-0.17	0.89	missing	21.1429
21 PWS	1	Disomy	2.423	3.46064	0.88	0.985	-0.46875	0.324324	-0.7	-3.12	33.2	13.1	66.7	84.95	48.9	198.4	-0.91	1.32	2366	3314	-0.75	-0.29	missing	181.089

## Sheet: Control
Number	Sex	Age (Years)	IGFBP7 (ng/ml)
1 Control	2	0.9	573.85
2 Control	2	0.9	532.987
3 Control	2	1.2	358.834
4 Control	2	1.5	355.879
5 Control	2	2.5	456.981
6 Control	1	1.3	505.08
7 Control	1	1.7	397.093
8 Control	1	3.9	295.224
9 Control	2	1.8	584.633
10 Control	1	2.6	530.032
11 Control	2	1.6	373.754
12 Control	1	9.5	361.757
13 Control	2	0.9	519.457
14 Control	1	1.4	458.45
15 Control	1	1.3	314.728
16 Control	1	3.7	385.527
17 Control	2	1.5	457.476
18 Control	1	2.5	403.466
